# Supplementary material for: Temporal changes in the radiocesium distribution in forests over the five years after the Fukushima Daiichi Nuclear Power Plant accident
Source: Sci Rep. 2017 Aug 15;7:8179. doi: 10.1038/s41598-017-08261-x (PMC5557944; doi:10.1038/s41598-017-08261-x)
Supplement: Supplementary file 2 — Supplementary Tables [file 41598_2017_8261_MOESM2_ESM.xlsx]

## Sheet: TableS1
Supplementary Table S1. Concentrations (Bq kg–1) of 134Cs and 137Cs in the aboveground and belowground components at the study plots.
Year	Nuclide	Component		Plot
				KU1-S				KU1-H				KU1-Q				KU2-S				OT-S				OT-Q				OT-P				TD-S				TB-H
2011	134Cs	Aboveground
			Needle/Leaf	157000	±	22700										21600	±	1960		5480	±	1450		296	±	19.3		10700	±	2920		1050	±	367		1670	±	289
			Branch	52900	±	10400										21900	±	10500		2330	±	506		1030	±	541		2380	±	517		336	±	103		586	±	98
			Bark	13800	±	7060										1270	±	343		573	±	188		1120	±	731		847	±	700		139	±	51		957	±	181
			Wood	151	±	43.6										40.9	±	17.6		8.95	±	3.81		3.84	±	1.58		3.55	±	2.31		4.05	±	2.99		17.1	±	4.7
		Belowground
			Organic layer	154000	±	42500										38600	±	8990		12300	±	3230		24800	±	5550		21900	±	4100		2670	±	1840		3040	±	901
			Soil 0–5cm	10200	±	10900										6810	±	5180		643	±	382		646	±	595		564	±	465		152	±	131		644	±	657
			Soil 5–10cm	299	±	257										294	±	119		75.3	±	83.9		42.5	±	24.2		102	±	123		15.2	±	17.5		ND(< 24.3)
			Soil 10–15cm	97	±	41.4										107	±	23.3		12.8	±	3.41		30.7	±	38.9		52.8	±	42.8		4.51	±	1.72		ND(< 16.4)
			Soil 15–20cm	53.5	±	42.5										42.9	±	5.3		ND(< 4.16)				7.21	±	6.51		42.6	±	30.8		5.73	±	4.45		ND(< 18.9)
	137Cs	Aboveground
			Needle/Leaf	183000	±	25300										25300	±	2070		6240	±	1470		288	±	27.9		12600	±	3820		1180	±	504		1930	±	380
			Branch	62500	±	12700										25900	±	12200		2820	±	608		1220	±	596		2640	±	415		366	±	89.9		659	±	91.1
			Bark	16100	±	8210										1460	±	387		736	±	355		1280	±	768		1060	±	832		189	±	75.4		1120	±	248
			Wood	178	±	52.9										46.3	±	18		11.4	±	3.33		4.81	±	1.36		5.24	±	3.21		4.56	±	3.21		18.8	±	5.72
		Belowground
			Organic layer	175000	±	48800										45000	±	11000		14300	±	3690		29000	±	6260		25900	±	4870		3190	±	2170		3430	±	998
			Soil 0–5cm	11900	±	12700										8030	±	5830		826	±	474		809	±	660		741	±	527		234	±	158		767	±	726
			Soil 5–10cm	405	±	285										460	±	112		112	±	85.3		64.2	±	27		158	±	192		27	±	16.6		48.7	±	25.7
			Soil 10–15cm	140	±	40.9										144	±	38.5		16.3	±	7.1		35.8	±	38.2		64.7	±	46.4		8.77	±	4.73		14.1	±	11.2
			Soil 15–20cm	68.5	±	45.4										62.9	±	16.3		1.47	±	0.965		8.95	±	10.4		42	±	34.4		8.06	±	7.97		12.4	±	8.52
2012	134Cs	Aboveground
			Needle/Leaf	22400	±	13200		52300	±	17400		2670	±	872		6500	±	2450		1600	±	300		61	±	13.6		751	±	317		313	±	118		484	±	164
			Branch	14200	±	10300		12500	±	1370		13600	±	4320		9310	±	3110		571	±	333		559	±	192		550	±	159		214	±	49.9		134	±	36.8
			Bark	6820	±	2150		19300	±	5530		12100	±	6570		1500	±	992		339	±	169		463	±	130		300	±	83.3		75	±	37.5		377	±	46.8
			Wood	107	±	16.4		140	±	43.8		236	±	80.2		45.9	±	6.62		7.02	±	2.03		5.04	±	0.572		1.77	±	0.5		ND(3.18<< 3.55)				13	±	4.19
		Belowground
			Organic layer	59800	±	33700		162000	±	54300		149000	±	24500		33700	±	20700		5280	±	1480		6610	±	1740		6860	±	1390		1520	±	1010		2110	±	712
			Soil 0–5cm	19800	±	13000		7470	±	6320		10800	±	8650		2280	±	2080		1850	±	1510		1650	±	1400		1260	±	879		309	±	281		579	±	322
			Soil 5–10cm	1250	±	905		785	±	433		215	±	75		106	±	74.8		37.6	±	22.9		30	±	12.6		104	±	24.7		9.18	±	6.55		ND(< 12.9)
			Soil 10–15cm	280	±	224		492	±	725		97.6	±	59.1		51.9	±	33.5		14.5	±	13		83.5	±	88.2		34.6	±	5.95		7.78	±	6.38		ND(< 14.6)
			Soil 15–20cm	137	±	192		313	±	272		51.6	±	30.4		16.5	±	11.3		13.3	±	7.39		5.76	±	2.92		18.8	±	11.6		6.09	±	4.06		ND(< 9.85)
	137Cs	Aboveground
			Needle/Leaf	35300	±	20900		82600	±	27700		4250	±	1470		10200	±	3850		2590	±	448		110	±	34.7		1190	±	512		503	±	170		787	±	194
			Branch	22900	±	16900		20300	±	2410		21600	±	6660		14800	±	5000		956	±	623		863	±	281		844	±	241		377	±	38.1		261	±	50.5
			Bark	10900	±	3350		30900	±	9180		19600	±	10800		2300	±	1550		491	±	159		788	±	194		503	±	141		113	±	62.3		593	±	159
			Wood	166	±	35.3		211	±	53.5		371	±	124		75.5	±	12.5		11.1	±	4.2		9.24	±	1.71		3.21	±	1.16		0.99	±	0.66		18.9	±	6.72
		Belowground
			Organic layer	94600	±	53800		255000	±	87000		234000	±	39500		53600	±	32600		8360	±	2230		10600	±	2930		10900	±	2120		2430	±	1740		3350	±	1100
			Soil 0–5cm	31400	±	20700		12000	±	10100		17200	±	13600		3660	±	3240		3000	±	2380		2690	±	2230		2100	±	1430		580	±	480		935	±	492
			Soil 5–10cm	1960	±	1400		1260	±	637		351	±	133		187	±	119		107	±	45.9		69.7	±	9.47		191	±	40.8		30.7	±	22		85.1	±	97.1
			Soil 10–15cm	465	±	374		779	±	1140		160	±	111		92.3	±	61		41.4	±	48.2		160	±	171		81.2	±	4.73		14.8	±	13.6		16.7	±	2.92
			Soil 15–20cm	231	±	325		517	±	437		74.2	±	37.5		25.5	±	23.5		31.7	±	22.8		9.65	±	8.22		35.8	±	24.2		8.41	±	7.18		52.6	±	69
Year	Nuclide	Component		Plot
				KU1-S				KU1-H				KU1-Q				KU2-S				OT-S				OT-Q				OT-P				TD-S				TB-H
2013	134Cs	Aboveground
			Needle/Leaf	5440	±	3240		18300	±	8690		2500	±	354		3780	±	1530		642	±	140		94	±	32		41.1	±	9.91		97.8	±	14.7		285	±	179
			Branch	7180	±	3110		5070	±	3040		5480	±	1860		7550	±	7150		491	±	59.6		281	±	57.3		262	±	22.7		112	±	16.8		106	±	39.6
			Bark	4260	±	1190		9480	±	5380		9530	±	4420		1210	±	250		304	±	169		317	±	93.4		204	±	42.1		ND(< 38.3)				270	±	12.6
			Wood	74.1	±	30.6		106	±	77.9		276	±	71.5		40.7	±	4.04		6.66	±	1.62		5.29	±	2.29		1.18	±	0.507		6.26	±	1.67		8.06	±	0.753
		Belowground
			Organic layer	35900	±	14200		89500	±	29300		67900	±	18700		27300	±	12600		4310	±	1680		4590	±	1690		5010	±	1180		1040	±	476		1570	±	647
			Soil 0–5cm	12000	±	6680		3630	±	1900		3840	±	1710		2930	±	2520		1300	±	476		1670	±	1170		1180	±	445		181	±	136		589	±	530
			Soil 5–10cm	539	±	408		1280	±	975		439	±	291		184	±	144		74.5	±	77.4		48.5	±	58.2		43.2	±	26.4		15	±	12.2		71.5	±	103
			Soil 10–15cm	359	±	220		830	±	1020		212	±	140		70.8	±	45.2		37.5	±	30.9		24.1	±	16		22.5	±	9.04		4.01	±	0.964		9.78	±	2.84
			Soil 15–20cm	106	±	50.2		226	±	194		149	±	82.9		31.7	±	7.91		22.7	±	9.87		15.5	±	9.08		3.18	±	2.76		2.09	±	1.41		7.83	±	8.79
	137Cs	Aboveground
			Needle/Leaf	11800	±	6830		39800	±	18900		5430	±	741		8270	±	3400		1380	±	326		231	±	79.4		106	±	30.3		224	±	18.3		637	±	381
			Branch	15600	±	6710		11200	±	6590		11900	±	3940		16500	±	15800		1080	±	145		605	±	110		569	±	71.7		245	±	28.1		235	±	90.3
			Bark	9550	±	2360		20800	±	11600		21500	±	9130		2540	±	536		659	±	469		801	±	169		469	±	93.9		53.9	±	33.2		567	±	7.53
			Wood	169	±	76.1		236	±	167		584	±	151		92.4	±	8.91		14.6	±	2.84		11.8	±	3.43		2.46	±	0.543		15.6	±	4.93		16.7	±	2.59
		Belowground
			Organic layer	77200	±	31000		193000	±	63000		146000	±	41100		59900	±	27400		9490	±	3690		9900	±	3520		11100	±	2640		2340	±	1050		3390	±	1410
			Soil 0–5cm	26200	±	14700		7960	±	4090		8570	±	3820		6410	±	5410		2890	±	1030		3730	±	2530		2640	±	1010		479	±	339		1320	±	1080
			Soil 5–10cm	1160	±	807		2780	±	2130		1020	±	735		450	±	323		236	±	200		140	±	145		130	±	84.4		53.5	±	33.7		211	±	241
			Soil 10–15cm	810	±	500		1810	±	2170		464	±	296		162	±	99.6		104	±	82		63.7	±	44.9		66.6	±	29.9		14.7	±	2.24		37.3	±	13.4
			Soil 15–20cm	235	±	118		510	±	425		295	±	169		66.1	±	7.61		70.2	±	7.04		33.4	±	16.5		9.11	±	7.81		8.59	±	7.9		27.2	±	36.5
2014	134Cs	Aboveground
			Needle/Leaf	1230	±	510		9120	±	1010		2610	±	264		1260	±	453		135	±	7.31		44.3	±	8.27		12.3	±	2.92		29.8	±	19.3		97.7	±	42
			Branch	1910	±	834		2070	±	149		2140	±	425		1690	±	372		148	±	60.7		114	±	74.8		89.9	±	26.8		48.7	±	19.1		48.3	±	9.16
			Bark	2550	±	2090		4600	±	1720		4400	±	679		808	±	76.8		78.9	±	33.3		108	±	7.74		112	±	29.5		113	±	130		95	±	14.3
			Wood	44.7	±	31.2		122	±	39.4		255	±	31.3		39.5	±	21.3		3.01	±	0.79		4.31	±	1.12		1	±	0.000724		ND(3.38<< 3.75)				6.46	±	1.05
		Belowground
			Organic layer	23500	±	8560		69100	±	32900		39100	±	23800		17400	±	6370		1930	±	915		2270	±	625		2050	±	781		522	±	199		488	±	173
			Soil 0–5cm	12400	±	8510		5870	±	2350		4460	±	759		3450	±	2160		1410	±	819		741	±	523		543	±	158		179	±	133		599	±	424
			Soil 5–10cm	391	±	359		800	±	630		281	±	176		189	±	92.7		167	±	188		42.6	±	26		55.3	±	55.3		11.5	±	5.54		24.6	±	38.8
			Soil 10–15cm	219	±	265		179	±	184		83.6	±	49.9		64.1	±	29.9		39.2	±	37.9		24.8	±	32.9		18	±	8.28		4.45	±	2.45		5.79	±	7.36
			Soil 15–20cm	53.3	±	65.3		192	±	272		54.8	±	63.4		61.4	±	31.2		18.2	±	20.2		23.7	±	25		3.84	±	2.39		1.2	±	0.941		6.98	±	10.6
	137Cs	Aboveground
			Needle/Leaf	3730	±	1570		27100	±	3240		7870	±	583		3710	±	1320		410	±	22.4		158	±	39.6		39.5	±	14.8		93.6	±	82.1		302	±	147
			Branch	5710	±	2480		6130	±	248		6350	±	1060		5020	±	1080		450	±	171		348	±	219		267	±	78.9		167	±	77.1		142	±	22.5
			Bark	7700	±	6300		14100	±	5260		14100	±	1880		2470	±	370		271	±	66		334	±	19.2		345	±	96.4		352	±	424		301	±	80.5
			Wood	134	±	79		350	±	123		741	±	84		116	±	52.4		13.1	±	4.66		16.5	±	4.15		2.18	±	0.344		4.15	±	1.65		19.6	±	4.04
		Belowground
			Organic layer	70700	±	26400		203000	±	96900		117000	±	71700		51300	±	18900		5870	±	2780		6880	±	1950		6190	±	2460		1560	±	578		1500	±	540
			Soil 0–5cm	37100	±	25100		17500	±	6990		13500	±	2340		10500	±	6420		4410	±	2530		2280	±	1520		1720	±	460		582	±	356		1790	±	1210
			Soil 5–10cm	1230	±	1120		2400	±	1810		886	±	513		586	±	288		561	±	590		166	±	88.4		186	±	160		58.7	±	20.5		100	±	144
			Soil 10–15cm	684	±	818		600	±	581		236	±	146		211	±	82.8		133	±	130		86.9	±	98.3		62.3	±	27.8		16.7	±	10.5		25.3	±	32.7
			Soil 15–20cm	181	±	213		610	±	891		169	±	198		200	±	119		55.1	±	61.5		73.8	±	74.9		10.5	±	6.35		3.54	±	2.76		24.9	±	42.6
Year	Nuclide	Component		Plot
				KU1-S				KU1-H				KU1-Q				KU2-S				OT-S				OT-Q				OT-P				TD-S				TB-H
2015	134Cs	Aboveground
			Needle/Leaf	1010	±	627		5040	±	1220		1370	±	236		414	±	149		48.4	±	15.6		28	±	9		6.49	±	1.58		18.4	±	14.3		32.9	±	13.5
			Branch	1190	±	165		1380	±	577		1040	±	291		694	±	36.9		88.2	±	20.5		41.1	±	8.7		19.5	±	7.02		16.7	±	4.48		23.4	±	3.84
			Bark	1900	±	317		4160	±	838		4310	±	624		550	±	28.7		121	±	72.1		131	±	7.41		73	±	9.91		10.1	±	2.6		62.2	±	18.5
			Wood	56.9	±	13.4		107	±	12.7		148	±	27.1		30	±	9.7		5.57	±	2.56		3.98	±	1.09		0.538	±	0.219		0.574	±	0.143		3.93	±	1.14
		Belowground
			Organic layer	12700	±	5310		62000	±	22900		32400	±	12800		7930	±	3870		1230	±	490		966	±	444		858	±	338		411	±	226		400	±	208
			Soil 0–5cm	10400	±	9740		3610	±	2680		2530	±	1160		3440	±	1670		1110	±	513		550	±	233		483	±	211		96.7	±	125		319	±	186
			Soil 5–10cm	758	±	540		506	±	365		195	±	100		119	±	88.5		261	±	400		63.1	±	69.1		101	±	62.1		9.16	±	5.73		33.9	±	52.3
			Soil 10–15cm	109	±	47		126	±	76.5		435	±	575		24.4	±	8.82		53.7	±	77.8		7.15	±	2.21		12.3	±	4.1		5.56	±	3.01		6.45	±	6.32
			Soil 15–20cm	67.5	±	64.5		99.6	±	63.7		29.9	±	12.9		13.3	±	8.25		9.47	±	6.57		28.6	±	41.4		25.6	±	23		4.93	±	5.86		3.05	±	2.48
	137Cs	Aboveground
			Needle/Leaf	4260	±	2670		20300	±	4940		5650	±	960		1710	±	659		203	±	84.5		150	±	28.7		30.3	±	3.32		85	±	75.3		138	±	61.9
			Branch	4820	±	576		5560	±	2270		4300	±	1220		2860	±	164		355	±	61.1		173	±	51.3		75.4	±	28.1		70.1	±	16		116	±	22.6
			Bark	7590	±	1290		16700	±	3450		17300	±	2570		2250	±	90.7		480	±	292		529	±	40.2		293	±	34.2		38.7	±	8.05		250	±	70.4
			Wood	230	±	51.9		437	±	59.2		587	±	80.3		111	±	31.8		24.9	±	10.3		19.5	±	2.39		1.94	±	0.765		2.45	±	0.193		18	±	4.25
		Belowground
			Organic layer	52300	±	21900		254000	±	93400		133000	±	51500		32300	±	16000		4860	±	1860		4140	±	1760		3780	±	1400		1650	±	745		1670	±	887
			Soil 0–5cm	42800	±	39400		14800	±	11000		10400	±	4990		14200	±	6970		4640	±	2130		2320	±	941		2050	±	833		465	±	532		1360	±	721
			Soil 5–10cm	3170	±	2210		2190	±	1550		853	±	389		518	±	373		1150	±	1700		281	±	286		459	±	287		78	±	43.2		151	±	202
			Soil 10–15cm	455	±	192		540	±	324		1770	±	2330		87.3	±	25.4		249	±	334		37.1	±	17.3		70.9	±	33.2		28.3	±	16.4		38.7	±	28.1
			Soil 15–20cm	295	±	260		427	±	264		122	±	42.4		60.3	±	36.4		45.2	±	34.2		150	±	255		113	±	82.6		22.4	±	21.8		14.8	±	17
Concentrations are expressed as the mean ± standard deviation (SD) rounded to three significant digits following decay correction to September 1 of each sampling year. The sample number was three for the needles/leaves, branches, bark, and wood at all plots in every year except for needles/leaves and branches at KU1-H in 2012 (n = 4). The sample number was twelve for the organic layer and 0–5 cm …

## Sheet: TableS2
Supplementary Table S2. Mean 134Cs and 137Cs inventories (Bq m–2) in the aboveground and belowground components at the study plots.
Year	Nuclide	plot		KU1-S					KU1-H					KU1-Q					KU2-S					OT-S					OT-Q					OT-P					TD-S					TB-H
				Conifer	DBL	Total	(%)		Conifer	DBL	Total	(%)		Conifer	DBL	Total	(%)		Conifer	DBL	Total	(%)		Conifer	DBL	Total	(%)		Conifer	DBL	Total	(%)		Conifer	DBL	Total	(%)		Conifer	DBL	Total	(%)		Conifer	DBL	Total	(%)
2011	134Cs	Aboveground
			Needle/Leaf	181000	1400	182000	30.7												67800	5.21	67800	28.3		12600		12600	26.2		3360	78.6	3440	8.3		4800	36.9	4830	11.1		1520	3.22	1530	18.9		3860		3860	19.9
			Branch	36100	18100	54200	9.1												57000	186	57200	23.8		3390		3390	7		1720	1300	3010	7.3		2480	595	3080	7		295	39.7	335	4.1		1900		1900	9.8
			Bark	5880	19400	25200	4.3												1320	42	1360	0.6		526		526	1.1		230	781	1010	2.4		330	401	731	1.7		92.3056	42.8245	135	1.7		937.499		937	4.8
			Wood	1000	217	1220	0.21												726	1.77	728	0.3		123		123	0.3		16.9	16	32.9	0.08		24.3	8.21	32.6	0.07		33.4	1.63	35.1	0.4		403.34		403	2.1
			subtotal	224000	39000	263000	44.3												127000	235	127000	53		16700		16700	34.6		5330	2170	7500	18.1		7630	1040	8680	19.9		1950	87.3	2030	25.2		7100		7100	36.5
		Belowground
			Organic layer			184000	31														51800	21.6				20700	42.8				21000	50.5				20500	47				3470	43				3430	17.6
			Soil 0–5cm			135000	22.8														53400	22.2				9050	18.8				11100	26.7				9720	22.3				1910	23.7				8930	45.9
			Soil 5–10cm			6730	1.1														4290	1.8				1470	3.1				985	2.4				2480	5.7				335	4.2				ND	ND
			Soil 10–15cm			2730	0.5														2440	1				290	0.6				781	1.9				1260	2.9				119	1.5				ND	ND
			Soil 15–20cm			1510	0.3														1020	0.4				ND	ND				211	0.5				1030	2.4				204	2.5				ND	ND
			subtotal			330000	55.7														113000	47				31500	65.4				34000	81.9				35000	80.1				6040	74.8				12400	63.5
		Total stock				593000															240000					48200					41500					43700					8070					19500
	137Cs	Aboveground
			Needle/Leaf	210000	1400	212000	30.7583												79700	5.23	79700	28.1		14400		14400	25.1		3970	76.7	4050	8.10675		5660	36	5700	10.6102		1720	3.13	1730	16.3		4450		4450	18
			Branch	42600	20800	63400	9.21887												66000	214	66200	23.4		4120		4120	7.2		1910	1530	3440	6.89088		2760	703	3460	6.44379		321	42	363	3.4		2130		2130	8.6
			Bark	6840	20100	27000	3.92088												1510	43.2	1550	0.5		674		674	1.2		286	896	1180	2.36938		411	460	871	1.62182		125	51.8	177	1.7		1090		1090	4.4
			Wood	1180	252	1430	0.195103												831	1.97	833	0.3		157		157	0.3		25	20.1	45.1	0.0860272		35.9	10.3	46.2	0.09		37.7	1.81	39.5	0.4		443		443	1.8
			subtotal	261000	42500	303000	44.1181												148000	264	148000	52.3		19300		19300	33.7		6190	2520	8710	17.4582		8870	1210	10100	18.7633		2210	98.8	2310	21.7		8120		8120	32.8
		Belowground
			Organic layer			210000	30.596														60400	21.3				23800	41.5				24500	49.2				24300	45.3				4160	39.2				3870	15.6
			Soil 0–5cm			159000	23.0947														63100	22.3				11600	20.3				13900	27.9				12800	23.8				3050	28.7				10800	43.5
			Soil 5–10cm			9220	1.33989														6710	2.4				2170	3.78938				1500	3.0089				3940	7.3				579	5.5				1300	5.3
			Soil 10–15cm			3900	0.567589														3290	1.2				364	0.6				917	1.8				1570	2.909				225	2.1				393	1.6
			Soil 15–20cm			1950	0.283678														1470	0.5				35.3	0.06				262	0.53				1020	1.9				289	2.7				310	1.3
			subtotal			384000	55.8819														135000	47.7				38000	66.3				41000	82.5418				43600	81.2367				8300	78.3				16700	67.2
		Total stock				688000															283000					57300					49800					53700					10600					24800
2012	134Cs	Aboveground
			Needle/Leaf	26900	445	27400	6.3		47900		47900	12.3			761	761	0.2		19100	1.14	19100	12.1		3810		3810	10.8		232	16.8	249	0.6		336	8.14	344	0.9		484	0.76	485	6		1140		1140	7.4
			Branch	10200	10700	20900	4.8		13800		13800	3.5			16800	16800	4.4		24500	178	24700	15.7		870		870	2.5		393	733	1130	2.9		570	347	917	2.4		203	62.1	265	3.3		444.336		444	3.1
			Bark	3020	8590	11600	2.7		11500		11500	3			13000	13000	3.4		1420	35.1	1450	0.9		320		320	0.9		80.3	332	413	1.1		116	174	290	0.8		52.5	17.4	69.9	0.9		386.942		387	2.7
			Wood	739	781	1520	0.4		1380		1380	0.4			1420	1420	0.37		810	3.38	814	0.52		99.2		99.2	0.28		8.32	21.6	29.9	0.08		12	11.3	23.3	0.06		ND	ND	ND	ND		320.968		321	2.2
			subtotal	40900	20500	61400	14.2		74600		74600	19.2			32000	32000	8.3		45800	218	46000	29.2		5100		5100	14.5		714	1100	1820	4.6		1030	541	1580	4.1		740	80.3	820	10.2		2290		2290	15.9
		Belowground
			Organic layer			66500	15.4				168000	43.1				165000	42.9				76700	48.7				8180	23.2				8310	21..2				10500	27.6				1570	19.4				3310	23
			Soil 0–5cm			265000	61.5				109000	28.1				178000	46.3				31100	19.7				20700	58.7				26000	66.4				21900	57.7				4910	60.8				8800	61.1
			Soil 5–10cm			26800	6.2				19000	4.9				5170	1.3				2080	1.3				713	2				698	1.8				2480	6.5				303	3.8				ND	ND
			Soil 10–15cm			7790	1.8				10300	2.6				2710	0.7				1180	0.8				271	0.8				2150	5.5				988	2.6				236	2.9				ND	ND
			Soil 15–20cm			3630	0.8				7900	2				1720	0.4				465	0.3				268	0.8				183	0.5				561	1.5				235	2.9				ND	ND
			subtotal			370000	85.8				314000	80.8				352000	91.7				112000	70.8				30100	85.5				37400	95.4				36400	95.9				7250	89.8				12100	84.1
		Total stock				431000					389000					384000					158000					35200					39200					38000					8070					14400
	137Cs	Aboveground
			Needle/Leaf	42400	709	43100	6.3		75500		75500	12.2			1210	1210	0.2		29900	1.98	29900	11.9		6170		6170	10.6		369	30.3	400	0.6		533	14.6	548	0.9		777	1.35	779	5.2		1850		1850	6.9
			Branch	16500	17000	33500	4.9		22300		22300	3.6			26700	26700	4.4		38300	262	38600	15.4		1450		1450	2.5		604	1130	1740	2.7		876	537	1410	2.2		357	101	458	3		867		867	3.2
			Bark	4850	13900	18800	2.7		18500		18500	3			21100	21100	3.5		2240	63.4	2310	0.9		463		463	0.8		134	566	700	1.1		194	296	491	0.8		79.4	30.9	110	0.7		608		608	2.3
			Wood	1140	1230	2370	0.34		2080		2080	0.34			2220	2220	0.4		1340	6.45	1350	0.54		157		157	0.3		15.1	39.6	54.8	0.08		21.8	20.8	42.6	0.07		8.67	0.84	9.51	0.06		467		467	1.7
			subtotal	64900	32800	97700	14.2		118000		118000	19.2			51200	51200	8.4		71800	334	72200	28.8		8250		8250	14.1		1120	1770	2890	4.4		1630	868	2490	3.9		1220	134	1360	9		3800		3800	14.1
		Belowground
			Organic layer			105000	15.3				264000	42.8				258000	42.5				122000	48.6				12900	22.1				13400	20.5				16600	26.1				2470	16.4				5250	19.6
			Soil 0–5cm			422000	61.5				175000	28.4				283000	46.6				49900	19.9				33900	58.1				42700	65.6				36500	57.4				9450	62.6				14400	53.5
			Soil 5–10cm			42300	6.2				30400	4.9				8440	1.4				3710	1.5				1960	3.4				1670	2.6				4580	7.2				1030	6.8				1830	6.8
			Soil 10–15cm			12900	1.9				16300	2.6				4400	0.7				2130	0.9				755	1.3				4130	6.3				2350	3.7				463	3.1				422	1.6
			Soil 15–20cm			6140	0.9				13100	2.1				2470	0.4				724	0.3				631	1.1				318	0.5				1070	1.7				338	2.2				1180	4.4
			subtotal			589000	85.8				499000	80.8				556000	91.6				178000	71.2				50100	85.9				62200	95.6				61100	96.1				13800	91				23000	85.9
		Total stock				686000					617000					607000					251000					58300					65100					63600					15100					26800
Year	Nuclide	plot		KU1-S					KU1-H					KU1-Q					KU2-S					OT-S					OT-Q					OT-P					TD-S					TB-H
				Conifer	DBL	Total	(%)		Conifer	DBL	Total	(%)		Conifer	DBL	Total	(%)		Conifer	DBL	Total	(%)		Conifer	DBL	Total	(%)		Conifer	DBL	Total	(%)		Conifer	DBL	Total	(%)		Conifer	DBL	Total	(%)		Conifer	DBL	Total	(%)
2013	134Cs	Aboveground
			Needle/Leaf	6810	433	7240	2.1		18300		18300	6.9			713	713	0.4		11100	2.59	11100	7.8		1600		1600	5.3		12.6	27.3	39.8	0.1		18.3	13.1	31.4	0.1		159	1	160	2.9		686		686	4.6
			Branch	5440	4490	9930	2.9		6240		6240	2.3			6770	6770	3.6		18600	86.7	18700	13.1		786		786	2.6		189	388	577	2		276	183	459	1.6		113	21	134	2.5		362		362	2.4
			Bark	1950	6880	8820	2.6		6150		6150	2.3			10200	10200	5.4		1430	19.8	1450	1		281		281	0.9		52.1	212	264	0.9		75.7	110	186	0.6		ND	ND	ND	ND		303		303	2
			Wood	539	930	1470	0.44		1130		1130	0.43			1660	1660	0.87		707	3.43	711	0.5		100		100	0.34		5.55	23.9	29.4	0.1		8.07	12.4	20.4	0.07		59.7	5.55	65.2	1.2		208		208	1.39
			subtotal	14700	12700	27500	8.2		31800		31800	12			19400	19400	10.2		31800	113	31900	22.4		2770		2770	9.3		259	651	911	3.1		378	319	697	2.4		332	27.6	360	6.6		1560		1560	10.4
		Belowground
			Organic layer			59400	17.6				128000	48.1				81000	42.6				74500	52.2				8000	26.8				6120	20.7				8480	28.6				1170	21.5				2350	15.7
			Soil 0–5cm			223000	66.2				54700	20.6				68100	35.8				30600	21.4				16500	55.1				20300	69				18800	63.4				3330	61.2				8680	58
			Soil 5–10cm			13700	4.1				27700	10.4				11000	5.8				3260	2.3				1380	4.6				1040	3.5				968	3.3				378	6.9				1910	12.7
			Soil 10–15cm			10000	3				18100	6.8				6070	3.2				1620	1.1				794	2.7				603	2				595	2				133	2.4				268	1.8
			Soil 15–20cm			3140	0.9				5620	2.1				4550	2.4				836	0.6				481	1.6				481	1.6				95.7	0.3				72.9	1.3				205	1.4
			subtotal			309000	91.8				234000	88				171000	89.8				111000	77.6				27100	90.7				28600	96.9				28900	97.6				5090	93.4				13400	89.6
		Total stock				337000					266000					190000					143000					29900					29500					29600					5450					15000
	137Cs	Aboveground
			Needle/Leaf	14800	942	15800	2.1		39800		39800	6.9			1550	1550	0.4		24200	6.47	24200	7.7		3430		3430	5		32.4	66.9	99.3	0.1		47.1	32.1	79.2	0.1		365	2.61	368	2.6		1530		1530	4.3
			Branch	11800	9750	21600	2.9		13700		13700	2.4			14700	14700	3.5		40600	185	40700	13		1730		1730	2.5		410	836	1250	1.9		598	395	993	1.5		248	45.1	293	2		804		804	2.3
			Bark	4360	15600	19900	2.7		13500		13500	2.3			23100	23100	5.6		3010	48.4	3060	1		609		609	0.9		120	535	655	1		174	277	452	0.7		38.6	10.8	49.4	0.3		638		638	1.8
			Wood	1230	1970	3190	0.39		2520		2520	0.4			3500	3500	0.8		1600	7.92	1610	0.5		219		219	0.3		11.5	53.1	64.6	0.1		16.8	27.5	44.3	0.07		148	14	162	1.13		431		431	1.2
			subtotal	32200	28200	60400	8.2		69500		69500	12			42900	42900	10.3		69400	248	69700	22.2		5990		5990	8.8		574	1490	2070	3.1		837	732	1570	2.3		801	72.6	873	6.1		3410		3410	9.6
		Belowground
			Organic layer			128000	17.4				276000	47.8				174000	41.8				163000	52				17600	25.8				13100	19.7				18800	27.9				2620	18.2				5090	14.4
			Soil 0–5cm			487000	66.3				120000	20.8				152000	36.4				67200	21.5				36600	53.7				45800	68.7				42000	62.4				8810	61.2				19800	55.8
			Soil 5–10cm			29600	4				60100	10.4				25400	6.1				8010	2.6				4380	6.4				3050	4.6				2920	4.3				1330	9.2				5490	15.5
			Soil 10–15cm			22700	3.1				39500	6.8				13200	3.2				3700	1.2				2180	3.2				1580	2.4				1750	2.6				473	3.3				993	2.8
			Soil 15–20cm			6940	0.9				12700	2.2				9020	2.2				1750	0.6				1430	2.1				1040	1.6				276	0.4				285	2				705	2
			subtotal			674000	91.8				508000	88				373000	89.7				244000	77.8				62200	91.2				64600	96.9				65800	97.7				13500	93.9				32000	90.4
		Total stock				735000					578000					416000					313000					68200					66600					67300					14400					35400
2014	134Cs	Aboveground
			Needle/Leaf	1600	477	2080	0.8		10000		10000	4.9			746	746	0.5		3800	1.98	3810	3.8		350		350	1.5		3.64	13.3	17	0.1		5.46	6.47	11.9	0.1		51	0.73	51.7	1.1		234		234	2.3
			Branch	1530	1850	3380	1.3		2870		2870	1.4			2640	2640	1.8		4390	26.8	4420	4.4		247		247	1		63.2	164	227	1.3		94.9	77.9	173	1.1		52.2	13.2	65.4	1.4		166		166	1.6
			Bark	1230	2940	4160	1.7		3590		3590	1.8			4720	4720	3.2		1180	16.2	1200	1.2		68.1		68.1	0.3		29.2	67.6	96.8	0.5		43.8	35.3	79.1	0.5		78.8	24.4	103.2	2.1		127		127	1.2
			Wood	351	909	1260	0.5		1410		1410	0.69			1530	1530	1.04		739	6.15	745	0.74		47.6		47.6	0.2		4.61	20	24.6	0.1		6.91	10.5	17.4	0.13		ND	ND	ND	ND		159		159	1.54
			subtotal	4710	6170	10900	4.3		17900		17900	8.8			9640	9640	6.6		10100	51.1	10200	10.1		713		713	3		101	264	365	2.1		151	130	281	1.8		182	38.4	220	4.6		686		686	6.7
		Belowground
			Organic layer			42100	16.7				75200	37				40200	27.4				46400	46				3710	15.4				3280	18.6				3450	21.9				703	14.6				414	4
			Soil 0–5cm			180000	71.5				82300	40.5				85500	58.2				37500	37.2				15600	64.7				11600	65.7				10100	64				3310	68.8				8320	80.9
			Soil 5–10cm			10600	4.2				17300	8.5				7260	4.9				3890	3.9				2860	11.9				1020	5.8				1300	8.3				337	7				531	5.2
			Soil 10–15cm			6430	2.6				5320	2.6				2390	1.6				1470	1.5				763	3.2				673	3.8				502	3.2				198	4.1				159	1.5
			Soil 15–20cm			1800	0.7				5360	2.6				1810	1.2				1400	1.4				445	1.9				707	4				128	0.8				41.8	0.9				175	1.7
			subtotal			241000	95.7				185000	91.2				137000	93.4				90600	89.9				23300	97				17300	97.9				15500	98.2				4590	95.4				9600	93.3
		Total stock				252000					203000					147000					101000					24100					17600					15700					4810					10300
	137Cs	Aboveground
			Needle/Leaf	4840	1440	6280	0.8		29900		29900	4.9			2250	2250	0.5		11200	6.88	11200	3.7		1060		1060	1.4		11.7	47.7	59.4	0.1		17.5	23.1	40.6	0.08		160	2.69	163	1		724		724	2.2
			Branch	4550	5500	10100	1.3		8530		8530	1.4			7850	7850	1.8		13000	79.9	13100	4.3		754		754	1		188	500	688	1.2		282	238	521	1		179	45.6	225	1.4		487		487	1.5
			Bark	3700	9400	13100	1.7		11000		11000	1.8			15100	15100	3.4		3540	44.3	3590	1.2		234		234	0.3		90.3	208	299	0.5		135	109	244	0.5		246	68.5	315	1.9		404		404	1.3
			Wood	1050	2640	3690	0.5		4020		4020	0.7			4450	4450	1		2110	16	2120	0.7		207		207	0.3		10	77	87	0.2		15	40.3	55.3	0.1		43	6.2	49.2	0.3		481		481	1.5
			subtotal	14100	19000	33100	4.4		53500		53500	8.8			29600	29600	6.7		29900	147	30000	10		2250		2250	3		300	833	1133	2		450	411	861	1.7		628	123	751	4.6		2100		2100	6.5
		Belowground
			Organic layer			127000	16.7				221000	36.4				120000	27				137000	45.4				11300	14.9				9920	17.9				10400	20.9				2110	13.1				1250	3.9
			Soil 0–5cm			539000	71.1				246000	40.5				259000	58.4				113000	37.6				48500	64.2				35800	64.5				31900	64.2				10900	67.2				25300	78.5
			Soil 5–10cm			33400	4.4				52000	8.6				22800	5.1				12100	4				9560	12.7				3990	7.2				4420	8.9				1600	9.9				2270	7
			Soil 10–15cm			20000	2.6				17700	2.9				6750	1.5				4810	1.6				2580	3.4				2410	4.4				1760	3.5				714	4.4				694	2.2
			Soil 15–20cm			6100	0.8				17100	2.8				5570	1.3				4490	1.5				1350	1.8				2200	4				352	0.7				117	0.7				624	1.9
			subtotal			726000	95.6				553000	91.2				414000	93.3				272000	90				73200	97				54300	98				48800	98.3				15400	95.4				30200	93.5
		Total stock				759000					607000					443000					302000					75500					55400					49600					16200					32200
Year	Nuclide	plot		KU1-S					KU1-H					KU1-Q					KU2-S					OT-S					OT-Q					OT-P					TD-S					TB-H
				Conifer	DBL	Total	(%)		Conifer	DBL	Total	(%)		Conifer	DBL	Total	(%)		Conifer	DBL	Total	(%)		Conifer	DBL	Total	(%)		Conifer	DBL	Total	(%)		Conifer	DBL	Total	(%)		Conifer	DBL	Total	(%)		Conifer	DBL	Total	(%)
2015	134Cs	Aboveground
			Needle/Leaf	1390	267	1650	0.8		6200		6200	3.3			391	391	0.3		1290	1.18	1290	2.1		130		130	0.6		1.88	8.78	10.7	0.08		2.8	4.26	7.06	0.05		32.6	0.86	33.5	1.1		80.54		80.5	1.1
			Branch	1010	967	1980	1		2210		2210	1.2			1290	1290	1.2		1700	6.85	1700	2.8		155		155	0.7		13.6	61.9	75.5	0.5		20.3	29.5	49.8	0.4		18.9	2.99	21.8	0.7		83.1		83.1	1.1
			Bark	902	2830	3730	1.8		3410		3410	1.8			4620	4620	4.1		777	8.31	786	1.3		119		119	0.5		19.2	78.7	97.8	0.7		28.5	41.2	69.7	0.5		7.89	1.71	9.61	0.3		97		97	1.3
			Wood	462	543	1010	0.48		1360		1360	0.73			890	890	0.79		536	2.39	539	0.89		92.5		92.5	0.42		2.38	19.1	21.5	0.15		3.54	10	13.6	0.11		6.17	0.51	6.69	0.23		105		105	1.4
			subtotal	3760	4600	8370	4		13200		13200	7			7190	7190	6.4		4300	18.7	4320	7.1		497		497	2.2		37.1	168	206	1.5		55.2	84.9	140	1		65.6	6.07	71.6	2.4		366		366	5
		Belowground
			Organic layer			16300	7.8				92200	49.3				39600	35.4				19000	31.4				2420	10.9				1560	11.2				1340	9.9				641	21.4				604	8.3
			Soil 0–5cm			158000	76.4				64700	34.6				47800	42.7				33800	55.9				14100	63.3				9520	68.6				8680	64.1				1620	54.1				5250	71.7
			Soil 5–10cm			18900	9.1				11500	6.1				4470	4				2300	3.8				3940	17.7				1510	10.8				2310	17				271	9.1				852	11.6
			Soil 10–15cm			3320	1.6				3080	1.6				11900	10.6				691	1.1				1080	4.9				221	1.6				355	2.6				201	6.7				161	2.2
			Soil 15–20cm			2170	1				2520	1.3				973	0.9				384	0.6				205	0.9				873	6.3				726	5.4				187	6.2				80.9	1.2
			subtotal			199000	96				174000	93				105000	93.6				56200	92.9				21700	97.8				13700	98.5				13400	99				2920	97.6				6960	95.1
		Total stock				207000					187000					112000					60600					22200					13900					13600					2990					7320
	137Cs	Aboveground
			Needle/Leaf	5830	1100	6930	0.8		24900		24900	3.2			1610	1610	0.4		5310	6.23	5320	2.1		545		545	0.6		8.78	47.2	55.9	0.09		13.1	22.9	35.9	0.06		150	5.07	156	1		338		338	1.1
			Branch	4100	3990	8100	0.9		8880		8880	1.2			5320	5320	1.2		6980	29.5	7010	2.8		625		625	0.7		52.7	260	313	0.5		78.5	124	202	0.3		79	13.1	92.1	0.6		411		411	1.3
			Bark	3610	11400	15000	1.8		13700		13700	1.8			18600	18600	4		3170	34.5	3210	1.3		471		471	0.5		77	318	395	0.7		114	167	281	0.5		30.2	6.67	36.9	0.2		390		390	1.2
			Wood	1870	2150	4020	0.5		5550		5550	0.7			3520	3520	0.8		1980	9.69	1990	0.8		414		414	0.4		8.57	93.9	102	0.17		12.7	49.1	61.9	0.11		26.4	2.4	28.8	0.2		482		482	1.5
			subtotal	15400	18600	34000	4		53000		53000	6.9			29000	29000	6.3		17400	79.9	17500	7		2060		2060	2.2		147	719	866	1.4		218.8	362	581	1		286	27.2	312.6	2.1		1620		1620	5.1
		Belowground
			Organic layer			66800	7.8				377000	49.1				162000	35.3				77800	31.2				9510	10.1				6580	11				5920	10.1				2610	17.4				2510	7.9
			Soil 0–5cm			652000	76.3				265000	34.5				196000	42.7				140000	56				58900	62.8				40200	66.9				36800	62.6				7860	52.4				22400	70.5
			Soil 5–10cm			78900	9.2				49600	6.5				19600	4.3				10100	4.1				17400	18.6				6750	11.2				10400	17.7				2330	15.6				3830	12.1
			Soil 10–15cm			13900	1.6				13300	1.7				48300	10.5				2470	1				4950	5.3				1130	1.9				1970	3.3				1020	6.8				986	3.1
			Soil 15–20cm			9430	1.1				10800	1.4				3990	0.9				1730	0.7				970	1				4580	7.6				3120	5.3				858	5.7				395	1.2
			subtotal			821000	96				716000	93.1				430000	93.7				232000	93				91800	97.8				59200	98.6				58300	99				14700	97.9				30100	94.9
		Total stock				855000					769000					459000					249000					93800					60100					58800					15000					31700
For each tree component at each plot, the 134Cs and 137Cs inventories in the conifer trees are shown on the left, and those in the DBL (deciduous broad-leaved) trees are shown in the middle. The 134Cs and 137Cs inventories were rounded to three significant digits. The percentage, shown on the right of each column, indicates the percentage of each component relative to the total 134Cs and 137Cs in…

## Sheet: TableS3
Supplementary Table S3. SD of the 134Cs and 137Cs inventories (Bq m–2) in the aboveground and belowground components at the study plots.
Year	Nuclide	plot		KU1-S				KU1-H				KU1-Q				KU2-S				OT-S				OT-Q				OT-P				TD-S				TB-H
				Conifer	DBL	Total		Conifer	DBL	Total		Conifer	DBL	Total		Conifer	DBL	Total		Conifer	DBL	Total		Conifer	DBL	Total		Conifer	DBL	Total		Conifer	DBL	Total		Conifer	DBL	Total
2011	134Cs	Aboveground
			Needle/Leaf	26100	91.3	26100										5850	0.34	5850		3350		3350		921	5.12	921		1310	2.4	1310		535	0.21	535		667		667
			Branch	7070	9510	11900										21500	97.8	21500		738		738		373	682	777		539	313	624		90.8	20.9	93.1		318		318
			Bark	3010	12700	13000										389	27.5	390		172		172		190	510	545		273	262	378		33.7	28	43.8		178		178
			Wood	289	89.6	303										292	0.73	292		52.3		52.3		11	6.59	12.9		15.8	3.38	16.2		24.7	0.67	24.7		111		111
			subtotal	27200	15800	31500										22300	102	22300		3440		3440		1010	852	1320		1450	408	1500		544	34.9	545		768		768
		Belowground
			Organic layer			50300												17200				6660				9400				5690				1600				1980
			Soil 0–5cm			136000												28800				5120				9820				7610				1200				8960
			Soil 5–10cm			5070												1780				1680				455				2820				388				ND
			Soil 10–15cm			1440												707				92.7				965				988				56.6				ND
			Soil 15–20cm			1130												186				ND				197				732				174				ND
			subtotal			145000												33600				8570				13600				9990				2050				9180
		Total stock				148000												40300				9230				13700				10100				2120				9210
	137Cs	Aboveground
			Needle/Leaf	29100	135	29100										6450	0.51	6450		3380		3380		1210	7.41	1210		1720	3.48	1720		735	0.3	735		877		877
			Branch	8690	10200	13400										24900	105	24900		886		886		299	751	808		433	345	553		79	20.6	81.7		295		295
			Bark	3500	12000	12500										425	25.8	425		326		326		226	536	582		324	275	425		49.9	31	58.8		243		243
			Wood	351	71.3	358										299	0.56	299		45.8		45.8		15.3	5.68	16.3		22	2.91	22.2		26.5	0.51	26.5		135		135
			subtotal	30500	15800	34400										25800	108	25800		3510		3510		1260	923	1560		1800	441	1860		741	37.3	742		967		967
		Belowground
			Organic layer			61400												20300				6910				10900				7020				1930				2230
			Soil 0–5cm			158000												32400				6330				10800				8580				1460				10000
			Soil 5–10cm			5410												1720				1740				518				4290				365				857
			Soil 10–15cm			1550												1080				149				941				1060				112				322
			Soil 15–20cm			1220												249				18.8				314				844				312				212
			subtotal			170000												38300				9530				15300				12000				2470				10300
		Total stock				173000												46100				10200				15400				12100				2580				10300
2012	134Cs	Aboveground
			Needle/Leaf	15800	146	15800		15900		15900			249	249		6960	0.25	6960		719		719		98.1	3.76	98.2		142	1.82	142		183	0.17	183		386		386
			Branch	7410	3390	8150		1510		1510			5340	5340		6670	61.3	6670		507		507		114	252	276		165	119	204		47.2	21.3	51.8		122		122
			Bark	954	4650	4750		3320		3320			7050	7050		778	9.88	778		159		159		22.3	93.7	96.3		32.2	49.1	58.7		26.3	4.91	26.7		48		48
			Wood	113	265	288		432		432			481	481		112	0.38	112		28.7		28.7		2.35	2.45	3.4		3.4	1.28	3.63		ND	ND	ND		104		104
			subtotal	17500	5760	18400		16300		16300			8860	8860		9670	62	9670		895		895		152	268	309		220	129	255		191	21.9	192		420		420
		Belowground
			Organic layer			46500				68400				94000				42500				4330				3470				3330				927				1850
			Soil 0–5cm			146000				88000				123000				27200				13400				17500				13300				3860				3970
			Soil 5–10cm			18300				12200				1460				1340				454				190				394				221				ND
			Soil 10–15cm			6410				14000				1270				833				207				2160				143				207				ND
			Soil 15–20cm			4820				6750				983				336				126				107				362				201				ND
			subtotal			155000				113000				155000				50500				14000				18000				13700				3990				4380
		Total stock				156000				114000				155000				51400				14100				18000				13700				3990				4400
	137Cs	Aboveground
			Needle/Leaf	25100	246	25100		25300		25300			421	421		10900	0.63	10900		1069		1069		158	9.58	159		229	4.63	229		262	0.43	262		457		457
			Branch	12200	5220	13300		2650		2650			8230	8230		10700	85.3	10700		948		948		173	369	407		250	175	305		36	32.9	48.8		168		168
			Bark	1480	7650	7790		5500		5500			11600	11600		1220	15.6	1220		150		150		37.7	139	144		54.4	72.9	91		43.6	7.61	44.3		163		163
			Wood	243	411	477		528		528			745	745		211	1.19	211		59.3		59.3		5.48	7.32	9.14		7.92	3.83	8.8		ND	0.16	ND		166		166
			subtotal	27900	9270	29400		26100		26100			14200	14200		15300	86.7	15300		1440		1440		237	394	460		343	190	392		268	33.8	271		540		540
		Belowground
			Organic layer			74100				109000				147000				66800				6610				5650				5190				1490				2950
			Soil 0–5cm			233000				141000				195000				42500				21000				27800				21300				6980				6110
			Soil 5–10cm			27500				17900				2640				2070				824				84.3				882				751				1760
			Soil 10–15cm			10700				22000				2450				1610				777				4190				419				432				34.8
			Soil 15–20cm			8160				10800				1160				697				412				288				753				339				1530
			subtotal			247000				181000				244000				79200				22100				28700				22000				7200				7180
		Total stock				248000				182000				245000				80700				22100				28700				22000				7210				7200
Year	Nuclide	plot		KU1-S				KU1-H				KU1-Q				KU2-S				OT-S				OT-Q				OT-P				TD-S				TB-H
				Conifer	DBL	Total		Conifer	DBL	Total		Conifer	DBL	Total		Conifer	DBL	Total		Conifer	DBL	Total		Conifer	DBL	Total		Conifer	DBL	Total		Conifer	DBL	Total		Conifer	DBL	Total
2013	134Cs	Aboveground
			Needle/Leaf	4060	61.4	4060		8680		8680			101	101		4450	0.88	4450		349		349		3.04	9.29	9.77		4.41	4.46	6.27		23.9	0.34	23.9		431		431
			Branch	2360	1520	2800		3740		3740			2290	2290		15400	17.7	15400		95.6		95.6		16.4	79.2	80.8		23.9	37.4	44.4		17	4.29	17.6		136		136
			Bark	542	3190	3240		3490		3490			4740	4740		266	5.84	266		156		156		10.7	62.4	63.3		15.6	32.4	35.9		ND	ND	ND		14.2		14.2
			Wood	223	241	328		831		831			429	429		68.6	1.48	68.6		24.4		24.4		2.38	10.3	10.6		3.46	5.35	6.37		15.9	2.4	16.1		19.4		19.4
			subtotal	4730	3540	5910		10100		10100			5290	5290		16100	18.7	16100		395		395		20	102	104		29.1	49.9	57.8		33.4	4.93	33.8		453		453
		Belowground
			Organic layer			31300				47400				36100				39100				4010				3600				5190				766				2010
			Soil 0–5cm			99400				26300				21700				19300				7400				11500				7250				2820				4740
			Soil 5–10cm			9600				18000				6130				2100				1430				1090				356				308				2860
			Soil 10–15cm			5490				21600				4350				1010				680				359				170				47.1				119
			Soil 15–20cm			1470				5010				2990				210				241				287				81.2				37.7				219
			subtotal			105000				61300				42900				43700				8570				12100				8930				2940				5890
		Total stock				105000				62100				43200				46600				8580				12100				8930				2940				5910
	137Cs	Aboveground
			Needle/Leaf	8540	129	8540		18900		18900			211	211		9920	2.23	9920		811		811		9.28	23	24.8		13.5	11.1	17.4		29.9	0.9	29.9		916		916
			Branch	5090	3230	6030		8120		8120			4870	4870		34200	33.6	34200		232		232		51.7	152	161		75.4	71.9	104		28.4	8.21	29.6		309		309
			Bark	1080	6590	6670		7550		7550			9790	9790		570	10.2	570		433		433		24	113	115		34.9	58.5	68.1		23.8	2.28	23.9		8.47		8.47
			Wood	554	509	752		1790		1790			906	906		150	2.31	150		42.7		42.7		2.55	15.5	15.7		3.71	8.03	8.85		46.9	4.1	47.1		66.8		66.8
			subtotal	10000	7360	12400		22000		22000			11000	11000		35600	35.3	35600		949		949		57.8	192	200		84.3	93.7	126		66.8	9.5	67.5		969		969
		Belowground
			Organic layer			68400				104000				77900				85400				8840				7380				11500				1640				4310
			Soil 0–5cm			220000				56400				48400				41000				16100				24600				16200				6840				9790
			Soil 5–10cm			18800				39200				15700				4610				3700				2680				1200				836				6810
			Soil 10–15cm			13000				46200				8790				2220				1740				987				588				42.1				479
			Soil 15–20cm			3430				10900				6130				247				134				527				228				220				919
			subtotal			231000				133000				93700				94800				18800				25800				19900				7090				12700
		Total stock				232000				135000				94300				101000				18800				25800				19900				7090				12800
2014	134Cs	Aboveground
			Needle/Leaf	662	48.2	664		1110		1110			75.4	75.4		1360	0.37	1360		18.9		18.9		0.86	2.49	2.64		1.3	1.21	1.77		33	0.14	33		100		100
			Branch	665	368	760		207		207			525	525		853	17.7	854		102		102		18.8	108	109		28.3	51.3	58.6		20.5	8.72	22.3		31.4		31.4
			Bark	1000	453	1100		1340		1340			729	729		109	1.15	109		28.8		28.8		7.72	4.83	9.11		11.6	2.52	11.9		90.9	1.74	90.9		19.2		19.2
			Wood	245	111	269		453		453			188	188		373	1.6	373		12.5		12.5		0.003	5.23	5.23		0.005	2.73	2.73		ND	ND	ND		25.9		25.9
			subtotal	1400	596	1520		1810		1810			920	920		1650	17.8	1650		108		108		20.4	108	110		30.6	51.5	59.8		98.9	8.89	99.3		110		110
		Belowground
			Organic layer			30100				37400				28700				17700				1530				1060				1630				514				321
			Soil 0–5cm			69200				27500				12700				23300				6660				4750				2580				2400				3710
			Soil 5–10cm			8430				12000				4950				2020				3370				604				1160				203				811
			Soil 10–15cm			6970				6180				1290				661				716				793				204				126				202
			Soil 15–20cm			2090				7600				2150				425				532				799				90.7				7.16				260
			subtotal			76300				49000				31800				29300				7680				5040				3280				2470				3820
		Total stock				76300				49000				31800				29400				7680				5040				3280				2470				3820
	137Cs	Aboveground
			Needle/Leaf	2040	107	2040		3560		3560			166	166		3970	1.72	3970		57.8		57.8		4.39	11.9	12.7		6.59	5.78	8.76		140	0.67	140		351		351
			Branch	1980	921	2180		344		344			1310	1310		2480	50.3	2480		286		286		55.5	315	320		83.4	150	172		82.6	28.7	87.5		77.2		77.2
			Bark	3020	1260	3270		4110		4110			2020	2020		472	2.55	472		57		57		25.2	12	27.9		37.8	6.27	38.3		297	3.94	297		108		108
			Wood	620	299	689		1410		1410			504	504		920	4.02	920		73.7		73.7		1.58	19.3	19.4		2.37	10.1	10.4		17.1	1.56	17.2		99.1		99.1
			subtotal	4190	1590	4490		5630		5630			2470	2470		4800	50.6	4800		307		307		61.1	316	322		91.8	151	176		339	29	340		388		388
		Belowground
			Organic layer			90800				110000				85700				52300				4480				3220				5050				1590				946
			Soil 0–5cm			203000				80900				38300				68700				20400				13600				7480				6970				10300
			Soil 5–10cm			26000				34200				14400				6250				10400				2000				3330				538				2940
			Soil 10–15cm			21500				19600				3840				1670				2460				2330				756				521				896
			Soil 15–20cm			6820				24900				6700				1840				1630				2380				243				83.7				1050
			subtotal			225000				145000				95300				86600				23500				14500				9650				7200				10800
		Total stock				225000				145000				95300				86700				23500				14500				9650				7200				10800
Year	Nuclide	plot		KU1-S				KU1-H				KU1-Q				KU2-S				OT-S				OT-Q				OT-P				TD-S				TB-H
				Conifer	DBL	Total		Conifer	DBL	Total		Conifer	DBL	Total		Conifer	DBL	Total		Conifer	DBL	Total		Conifer	DBL	Total		Conifer	DBL	Total		Conifer	DBL	Total		Conifer	DBL	Total
2015	134Cs	Aboveground
			Needle/Leaf	857	45.8	858		1500		1500			67.2	67.2		458	0.38	458		42.1		42.1		0.46	2.83	2.86		0.68	1.37	1.53		25.4	0.28	25.4		33.2		33.2
			Branch	141	153	208		921		921			360	360		91.7	1.45	91.7		36.2		36.2		4.91	13.1	14		7.31	6.24	9.62		5.05	0.63	5.09		13.6		13.6
			Bark	151	409	436		687		687			669	669		38.1	0.47	38.1		70.7		70.7		2.6	4.46	5.17		3.87	2.33	4.52		2.03	0.1	2.03		28.9		28.9
			Wood	109	99.4	147		161		161			162	162		170	0.65	170		42.6		42.6		0.97	5.22	5.31		1.44	2.73	3.09		1.54	0.14	1.54		30.4		30.4
			subtotal	888	451	996		1900		1900			780	780		499	1.7	499		99.5		99.5		5.66	15.1	16.1		8.43	7.33	11.2		26	0.71	26		55.2		55.2
		Belowground
			Organic layer			9500				42200				19300				19900				1210				1270				605				492				529
			Soil 0–5cm			122000				56200				21300				16100				7110				3630				3370				1500				2730
			Soil 5–10cm			13300				7930				2160				1430				5760				1530				1480				157				1300
			Soil 10–15cm			1120				1950				15500				249				1520				74.5				136				107				151
			Soil 15–20cm			2060				1610				354				215				151				1260				662				221				64.8
			subtotal			123000				70700				32700				25600				9350				4330				3790				1600				3080
		Total stock				123000				70800				32700				25700				9350				4330				3790				1600				3080
	137Cs	Aboveground
			Needle/Leaf	3660	187	3660		6080		6080			274	274		2030	1.19	2030		227		227		0.96	9.01	9.07		1.43	4.37	4.6		133	0.97	133		152		152
			Branch	491	1130	1240		3620		3620			1510	1510		403	8.76	403		108		108		19.7	77.3	79.7		29.3	36.8	47.1		18	3.89	18.4		80.2		80.2
			Bark	613	1680	1790		2830		2830			2750	2750		121	2.62	121		287		287		8.98	24.2	25.8		13.4	12.7	18.4		6.28	0.51	6.3		110		110
			Wood	422	295	515		752		752			482	482		559	1.19	559		171		171		3.38	11.5	12		5.03	6.03	7.85		2.08	0.29	2.1		114		114
			subtotal	3760	2060	4290		7660		7660			3190	3190		2150	9.3	2150		418		418		21.9	82.3	85.1		32.6	39.7	51.3		135	4.05	135		233		233
		Belowground
			Organic layer			38900				173000				78100				82300				4530				5150				2560				1810				2210
			Soil 0–5cm			496000				229000				91800				68600				29900				14600				13100				6280				10300
			Soil 5–10cm			54400				33700				8190				5920				24500				6340				6530				1190				5020
			Soil 10–15cm			4510				8380				62800				715				6530				533				740				585				665
			Soil 15–20cm			8100				6620				1180				933				782				7780				2300				819				444
			subtotal			500000				290000				136000				107000				39500				18500				15100				6720				11700
		Total stock				500000				290000				136000				107000				39500				18500				15100				6720				11700
For each tree component at each plot, the 134Cs and 137Cs inventories in the conifer trees are shown on the left, and those of the DBL trees are shown in the middle. The sample number was three for needle/leaves, branches, bark, and wood at all plots in every year except at KU1-H in 2012 (n = 4). The sample number was twelve for the organic and 0–5 cm soil layers at all plots except at KU1-H (n =…

## Sheet: TableS4
Supplementary Table S4. Biomass of the aboveground components (kg m–2) and forest floor surface densities of the belowground components (kg m–2) at the study plots.
Year	plot		KU1-S				KU1-H				KU1-Q				KU2-S				OT-S				OT-Q				OT-P				TD-S				TB-H
			Conifer	DBL	Total		Conifer	DBL	Total		Conifer	DBL	Total		Conifer	DBL	Total		Conifer	DBL	Total		Conifer	DBL	Total		Conifer	DBL	Total		Conifer	DBL	Total		Conifer	DBL	Total
2011	Aboveground
		Needle/Leaf	1.15	0.17	1.31										2.96	0.004	2.97		2.3		2.3		0.32	0.27	0.58		0.45	0.12	0.57		1.46	0.06	1.51		2.31		2.31
		Branch	0.68	0.77	1.45										2.58	0.02	2.6		1.46		1.46		0.72	1.26	1.98		1.04	0.58	1.62		0.88	0.27	1.15		3.24		3.24
		Bark	0.43	0.72	1.15										0.95	0.02	0.97		0.92		0.92		0.27	0.7	0.97		0.39	0.36	0.75		0.66	0.16	0.82		0.98		0.98
		Wood	6.63	3.36	9.99										19.7	0.1	19.8		13.73		13.73		4.77	4.17	8.94		6.85	2.14	8.99		8.26	0.94	9.2		23.63		23.63
		subtotal	8.89	5.01	13.9										26.19	0.14	26.33		18.41		18.41		6.08	6.39	12.47		8.73	3.2	11.93		11.26	1.42	12.68		30.16		30.16
	Belowground
		Organic layer			1.23												1.36				1.74				0.88				0.98				1.47				1.11
		Soil 0–5cm			16.34												11.33				14.33				17.94				17.86				15.346				16.53
		Soil 5–10cm			24.08												14.55				18.99				24.15				28.73				21.847				25.52
		Soil 10–15cm			27.39												22.53				22.4				26.447				25.14				27.6				27.39
		Soil 15–20cm			29.7												23.75				24.98				28.29				24.28				33.72				24.96
		subtotal			98.7												73.5				82.4				97.7				97				100				95.5
2012	Aboveground
		Needle/Leaf	1.2	0.17	1.37		0.91		0.91			0.29	0.29		3.03	0.0045	3.04		2.39		2.39		0.31	0.28	0.59		0.45	0.13	0.58		1.55	0.06	1.61		2.35		2.35
		Branch	0.72	0.78	1.5		1.1		1.1			1.24	1.24		2.66	0.02	2.68		1.52		1.52		0.72	1.31	2.03		1.04	0.62	1.66		0.95	0.3	1.24		3.33		3.33
		Bark	0.44	0.71	1.15		0.6		0.6			1.07	1.07		0.97	0.02	0.99		0.94		0.94		0.27	0.72	0.99		0.39	0.38	0.76		0.7	0.17	0.87		1.03		1.03
		Wood	6.9	3.31	10.2		9.87		9.87			6	6		20.11	0.1	20.22		14.13		14.13		4.7	4.29	8.99		6.8	2.25	9.04		8.73	1.02	9.75		24.74		24.74
		subtotal	9.26	4.97	14.23		12.48		12.48			8.59	8.59		26.77	0.14	26.91		18.98		18.98		5.99	6.59	12.59		8.67	3.38	12.04		11.93	1.55	13.47		31.44		31.44
	Belowground
		Organic layer			1.05				1.14				1.08				2.4				1.57				1.26				1.51				1.14				1.49
		Soil 0–5cm			15.74				15.18				18.01				14.61				12.99				17.71				18.449				19.1				17.37
		Soil 5–10cm			22.79				23.78				24.47				21.32				18.57				24.27				24.14				33.08				25.14
		Soil 10–15cm			27.12				26.64				29.19				22.49				20.76				26.72				28.76				29.46				25.59
		Soil 15–20cm			29.73				26.83				33.77				27.86				20.71				31.55				29.5				36.01				23.54
		subtotal			96.4				93.6				106.5				88.7				74.6				101.5				102.4				118.8				93.1
2013	Aboveground
		Needle/Leaf	1.25	0.17	1.42		1		1			0.29	0.29		3.11	0.0046	3.11		2.49		2.49		0.31	0.29	0.6		0.44	0.14	0.58		1.63	0.07	1.7		2.4		2.4
		Branch	0.76	0.82	1.58		1.23		1.23			1.24	1.24		2.73	0.02	2.75		1.6		1.6		0.72	1.38	2.1		1.05	0.65	1.7		1.01	0.33	1.34		3.43		3.43
		Bark	0.46	0.72	1.18		0.65		0.65			1.07	1.07		1.24	0.02	1.26		0.92		0.92		0.26	0.67	0.92		0.37	0.35	0.72		0.72	0.17	0.88		1.12		1.12
		Wood	7.28	3.37	10.65		10.67		10.67			6	6		20.14	0.11	20.24		15.05		15.05		4.69	4.51	9.21		6.83	2.34	9.17		9.52	1.11	10.64		25.79		25.79
		subtotal	9.74	5.09	14.83		13.55		13.55			8.59	8.59		27.22	0.15	27.37		20.06		20.06		5.98	6.85	12.83		8.69	3.48	12.17		12.88	1.68	14.56		32.75		32.75
	Belowground
		Organic layer			1.61				1.47				1.16				2.83				1.85				1.32				1.66				1.13				1.29
		Soil 0–5cm			19.64				15.82				19.02				14.19				12.44				13.89				16.21				21.31				17.11
		Soil 5–10cm			26.33				22.75				26.17				19.05				18.48				24.89				24.545				25.56				24.12
		Soil 10–15cm			28.94				22.57				27.87				23.19				20.37				26.88				27.82				32.52				26.39
		Soil 15–20cm			29.51				24.66				30.09				26.73				20.49				30.77				30.81				36.86				27.57
		subtotal			106				87.3				104.3				86				73.6				97.7				101				117.4				96.5
Year	plot		KU1-S				KU1-H				KU1-Q				KU2-S				OT-S				OT-Q				OT-P				TD-S				TB-H
			Conifer	DBL	Total		Conifer	DBL	Total		Conifer	DBL	Total		Conifer	DBL	Total		Conifer	DBL	Total		Conifer	DBL	Total		Conifer	DBL	Total		Conifer	DBL	Total		Conifer	DBL	Total
2014	Aboveground
		Needle/Leaf	1.3	0.18	1.48		1.1		1.1			0.29	0.29		3.2	0.0048	3.21		2.58		2.58		0.3	0.3	0.6		0.44	0.15	0.59		1.71	0.07	1.78		2.39		2.39
		Branch	0.8	0.87	1.66		1.39		1.39			1.24	1.24		2.83	0.02	2.85		1.68		1.68		0.7	1.44	2.14		1.06	0.69	1.74		1.07	0.35	1.43		3.43		3.43
		Bark	0.48	0.67	1.15		0.78		0.78			1.07	1.07		1.38	0.01	1.4		0.86		0.86		0.26	0.62	0.89		0.39	0.33	0.72		0.7	0.16	0.86		1.34		1.34
		Wood	7.86	3.56	11.42		11.49		11.49			6	6		21.01	0.11	21.11		15.83		15.83		4.6	4.65	9.25		6.89	2.43	9.33		10.36	1.18	11.54		24.57		24.57
		subtotal	10.44	5.28	15.71		14.76		14.76			8.59	8.59		28.42	0.15	28.57		20.95		20.95		5.86	7.02	12.88		8.79	3.59	12.38		13.84	1.76	15.61		31.73		31.73
	Belowground
		Organic layer			1.63				1.18				0.95				2.67				2.06				1.49				1.66				1.25				0.78
		Soil 0–5cm			16.54				14.43				19.38				11.31				11.92				17.23				18.73				19.96				17.13
		Soil 5–10cm			29.61				22.84				24.87				20.34				17.62				24.36				25.06				28.06				26.647
		Soil 10–15cm			32.66				27.28				29.66				23.03				19.9				30.8				28.69				47.42				27.21
		Soil 15–20cm			36.34				27.84				32.27				24.4				24.03				30.35				32.2				40.9				27.45
		subtotal			116.8				93.6				107.1				81.8				75.5				104.2				106.3				137.6				99.2
2015	Aboveground
		Needle/Leaf	1.37	0.19	1.56		1.23		1.23			0.29	0.29		3.28	0.0049	3.29		2.69		2.69		0.29	0.31	0.6		0.43	0.15	0.58		1.77	0.08	1.85		2.45		2.45
		Branch	0.85	0.93	1.78		1.6		1.6			1.24	1.24		2.92	0.02	2.94		1.76		1.76		0.7	1.51	2.2		1.04	0.72	1.76		1.13	0.38	1.51		3.55		3.55
		Bark	0.48	0.66	1.13		0.82		0.82			1.07	1.07		1.49	0.01	1.51		0.98		0.98		0.26	0.6	0.87		0.39	0.32	0.71		0.78	0.16	0.94		1.56		1.56
		Wood	8.13	3.67	11.8		12.71		12.71			6	6		21.02	0.11	21.13		16.6		16.6		4.42	4.81	9.23		6.57	2.52	9.09		10.76	1.25	12.01		26.73		26.73
		subtotal	10.82	5.45	16.27		16.35		16.35			8.59	8.59		28.71	0.15	28.87		22.04		22.04		5.67	7.24	12.91		8.44	3.7	12.14		14.44	1.87	16.31		34.29		34.29
	Belowground
		Organic layer			1.21				1.5				1.24				2.22				1.93				1.48				1.58				1.59				1.32
		Soil 0–5cm			16.46				17.22				18.97				10.81				12.647				17.72				18.22				19.74				17.39
		Soil 5–10cm			25.43				22.96				23.44				22.64				18.72				25.82				23.72				30.645				26.24
		Soil 10–15cm			31.36				24.33				28.93				28.29				20.89				30.78				28.84				36.546				26.44
		Soil 15–20cm			34.38				26.24				33.24				29.33				21.72				30.91				29.14				38.1				27.23
		subtotal			108.8				92.2				105.8				93.3				75.9				106.7				101.5				126.6				98.6
For each tree component of each plot, the biomass of the aboveground components of conifer trees is shown on the left, and that of DBL trees is shown in the middle column. The biomass of aboveground compartments at KU1-Q in 2011–2014 was the value observed in 2015.

## Sheet: TableS5
Supplementary Table S5. Mean annual precipitation and temperature at meteorological stations near the study sites.
Meteorological station	Kawauchi		Nihonmatsu		Tadami		Tsukuba
	(37°20'2"N, 140°48'5"E)		(37°35'0"N, 140°25'8"E)		(37°20'6"N, 139°18'8"E)		(36°03'4"N, 140°07'5"E)
2011	-	-	1032.5	16.5	3043	10.1	1394.5	14.3
2012	1481.5	10.2	1104.5	15	2437	10.1	1395.5	14
2013	1259.5	10.8	1247.5	18.5	2965.5	10.2	1282	14.5
2014	1779.5	10.5	1266.5	12	-	10.1	1642	14.2
2015	1774.5	11.3	1226.5	13	2015.5	10.6	1463	14.9
For each meteorological station, the annual precipitation (mm) is shown on the left, and the temperature (°C) is shown on the right. Meteorological stations Kawauchi, Nihonmatsu, Tadami, and Tsukuba are near sites KU1 and KU2, OT, TD, and TB, respecrively.
